# Supplementary material for: Biomass and elemental concentrations of 22 rice cultivars grown under alternate wetting and drying conditions at three field sites in Bangladesh
Source: Food Energy Secur. 2017 Jun 15;6(3):98–112. doi: 10.1002/fes3.110 (PMC5599981; doi:10.1002/fes3.110)
Supplement: Supplementary file 5 — Table S2. Mean data for each of the cultivars grown under the different water treatments at each site. [file FES3-6-98-s005.xlsx]

## Sheet: Sheet1
Supplementary table 2. Mean data for each of the cultivars grown under the different water treatments at each site.
Field site	Treatment	Genotype	Straw yield (g)	Grain yield (g)	Harvest index	Shoot C (%)	Shoot N (%)	Shoot Na (mg/kg)	Shoot Mg (mg/kg)	Shoot P (mg/kg)	Shoot K (mg/kg)	Shoot Ca (mg/kg)	Shoot Cr (mg/kg)	Shoot Mn (mg/kg)	Shoot Fe (mg/kg)	Shoot Co (mg/kg)	Shoot Ni (mg/kg)	Shoot Cu (mg/kg)	Shoot Zn (mg/kg)	Shoot As (mg/kg)	Shoot Mo (mg/kg)	Shoot Cd (mg/kg)	Grain Na (mg/kg)	Grain Mg (mg/kg)	Grain P (mg/kg)	Grain K (mg/kg)	Grain Ca (mg/kg)	Grain Cr (mg/kg)	Grain Mn (mg/kg)	Grain Fe (mg/kg)	Grain Co (mg/kg)	Grain Ni (mg/kg)	Grain Cu (mg/kg)	Grain Zn (mg/kg)	Grain As (mg/kg)	Grain Mo (mg/kg)	Grain Cd (mg/kg)
Md	AWD	Assam 4 (Boro)	145	105.5	0.418962	43.1123	0.432618	3822.58	1553.19	172.476	10710.1	2994.79	15.167	787.385	138.128	0.405199	0.483562	1.59962	92.5704	0.570209	0.660164	0.166515	13.7889	1571.7	4620.03	2823.81	176.81	1.27775	41.98	16.6568	0.0468295	0.302227	5.20568	43.6441	0.243221	0.340982	0.014826
Md	AWD	ARC 5977	58.75	32.25	0.362436	42.4152	0.479852	1647.81	1686.27	591.799	12247.5	2715.15	12.961	1093.48	100.3	0.478168	0.488795	1.98698	58.7609	0.609022	0.59334	0.0670624	7.63459	1424.79	4617.42	3358.08	183.432	1.30141	49.4292	10.7613	0.0585753	0.195154	3.67486	38.1869	0.174049	0.551031	0.0108543
Md	AWD	AUS 130	60.5	43	0.417617	43.539	0.488701	521.931	1703.26	371.326	13336.5	2813.24	18.5632	1030.09	96.1319	0.371295	0.603394	1.86576	47.0926	0.470854	1.06364	0.0491362	5.06946	1283.42	3937.81	3064.95	147.51	1.18923	44.8089	10.9637	0.0472438	0.221463	3.63913	28.4288	0.181578	0.45635	0.00988836
Md	AWD	AUS 154	101.5	79.75	0.440277	42.318	0.455899	640.144	2104	403.347	14319.5	2986.93	21.1577	787.228	112.121	0.383133	0.543953	3.26233	64.6504	0.52588	0.885249	0.0436721	3.27162	1302.59	3952.35	2753.47	164.937	1.20153	38.0514	11.3535	0.0588499	0.223293	4.63436	34.4152	0.232393	0.323495	0.0120326
Md	AWD	AUS 362	71.5	40.25	0.357975	41.2761	0.582824	426.701	2152.29	702.931	12051.9	3067.56	21.3342	1360.23	110.6	0.453811	0.578494	2.1071	53.0642	0.62632	0.791477	0.0435976	4.44593	1403	4260.42	3047.48	146.89	1.06736	47.3204	11.0181	0.0395856	0.216387	4.04676	36.541	0.276507	0.485051	0.0142596
Md	AWD	AUS Kushi	60.5	52.75	0.465304	43.4085	0.400557	1842.21	1622.57	222.543	10522.9	2176.26	10.0711	841.113	87.6706	0.464215	0.452952	2.23014	47.5971	0.429563	0.420478	0.0554604	4.28481	1427.44	4358.21	2986.32	149.231	1.02103	39.1321	11.4398	0.05695	0.222834	4.06841	37.9645	0.239009	0.488187	0.0127608
Md	AWD	Pura Nukna	113	63	0.355041	43.4066	0.457219	927.847	1650.75	320.027	11891.6	2468.69	20.0472	812.49	126.564	0.419433	0.525784	1.84837	49.9154	0.53765	0.785078	0.0311509	3.1981	1351.35	4448.58	3348.96	156.998	1.10433	42.0958	11.7754	0.0510978	0.13914	4.1713	43.1635	0.225044	0.38331	0.0111279
Md	AWD	Shada Boro	121	84.75	0.417529	44.3495	0.573383	2740.91	2438.58	841.033	16151.3	4189.18	13.0314	1087.76	152.334	0.558402	0.855103	3.08183	96.2287	1.20742	0.868654	0.0838708	12.707	1368.14	4044.55	2942.15	136.657	0.985451	34.4418	12.9743	0.0445243	0.300946	5.66694	41.8277	0.250023	0.385912	0.008905
Md	AWD	Nai Dumur	105.5	29.25	0.222104	43.3698	0.684878	666.713	2082.87	983.482	10908	2995.67	13.8856	872.491	122.11	0.410797	0.626975	3.02853	39.7683	0.627294	0.82903	0.0765502	2.34688	1325.18	3934.07	2875.5	128.071	0.615181	35.1089	9.95717	0.040777	0.193257	5.32143	35.257	0.185562	0.545378	0.0085261
Md	AWD	Dubhi Gora	77.75	42.5	0.348297	41.9302	0.579004	789.19	2211.43	505.132	12789.2	3312.3	14.0658	1000.85	126.799	0.425349	0.549814	2.32328	53.9489	0.747607	0.738132	0.0489795	3.25619	1648.22	4695.33	3240.06	174.971	1.24503	47.617	13.7509	0.039818	0.222865	5.40733	42.1224	0.244205	0.473563	0.00811658
Md	AWD	DJ 29	96.5	69.5	0.416924	43.1708	0.465901	1852.04	1930	574.559	13501	3451.87	16.1148	1152.41	134.661	0.618669	0.485538	1.7814	62.5971	0.838065	0.727733	0.0534505	3.41534	1643.02	4709.75	3143.96	141.994	1.03038	37.5976	11.7996	0.0655216	0.180817	4.10056	43.6484	0.215485	0.500514	0.0133897
Md	AWD	Jabahul	77.25	56	0.422743	42.8202	0.534007	1500.27	2257.17	618.935	11499.9	3145.52	23.1953	1182.2	150.011	0.774835	0.694394	2.41182	96.1761	0.562501	0.768151	0.0642012	9.27247	1642.89	4715.1	3409.91	168.883	1.38662	45.071	15.1894	0.0867972	0.276266	5.47446	50.825	0.28485	0.524795	0.0127584
Md	AWD	Black Gora	120.25	59.5	0.333521	42.4875	0.528982	425.35	2831.28	475.92	14449.1	3590.25	8.7348	867.953	89.5831	0.494889	0.403138	2.67242	56.9716	0.92941	0.523425	0.0880436	7.45882	1616.6	4641.33	2932.75	138.781	0.914635	41.2042	11.5307	0.0408462	0.17868	3.89097	35.0273	0.236702	0.582578	0.0173874
Md	AWD	Dhala Shaitta	86.75	66.25	0.429625	44.0036	0.564184	1658.52	1285.77	803.116	10460.3	2224.88	7.73968	654.789	98.6009	0.483772	0.398065	2.01576	82.9566	0.692359	0.740421	0.0511238	4.29667	1237.78	3890.22	2808.77	143.922	0.908236	48.6392	10.9309	0.071423	0.207579	4.01454	39.5572	0.230455	0.458271	0.00910103
Md	AWD	Kasalath	91	66.25	0.420069	44.6	0.306716	1371.06	1600.57	208.156	10848.2	2570.43	26.2238	731.373	128.075	0.361926	0.593458	1.79421	37.1713	0.76531	0.897775	0.0369865	8.50534	1387.98	3959.76	3051.63	164.537	1.39964	39.7245	13.8068	0.0526956	0.290679	4.69813	35.0598	0.277488	0.387502	0.0117052
Md	AWD	DD 62	71.25	52	0.423044	44.4696	0.526119	2048.32	2187.71	743.8	12127.7	3426.99	29.9095	981.399	190.687	0.855819	0.893404	4.32514	54.9857	0.964157	1.04341	0.0241392	6.83914	1138.3	3944.27	2935.82	167.963	0.753034	44.0363	9.00527	0.0405022	0.154	3.4831	29.8363	0.194303	0.469191	0.00932338
Md	AWD	DJ 123	70.25	56.75	0.447777	42.6564	0.518199	731.283	1868.04	303.417	14112.5	3422.04	13.7836	1419.05	116.992	0.621242	0.487755	1.65401	76.2866	0.532855	0.632079	0.0417968	2.96043	1323.66	3803.27	2864.71	133.238	1.14233	42.09	13.7459	0.0609977	0.218295	4.53576	45.9764	0.216238	0.330136	0.0105221
Md	AWD	DM 59	91.75	60.5	0.405943	43.6909	0.502106	885.753	1980.08	457.364	14040	3602.88	23.1818	809.937	138.404	0.302851	0.784684	2.13393	25.9768	0.940389	1.08747	0.0631996	5.13472	1298.15	3774.28	2787.09	154.039	1.15854	35.1319	11.3096	0.041003	0.263708	3.89049	27.8451	0.219056	0.282563	0.0123089
Md	AWD	ARC 10376	62.75	50.75	0.444778	43.1443	0.554988	2453.68	1539.37	425.617	12698.5	3330.57	19.0857	969.738	161.42	0.427314	0.575019	2.68749	42.9204	0.806403	0.826441	0.0521425	4.96492	1477.63	4341.01	2972.57	178.266	1.21234	41.1624	10.8918	0.0400314	0.17424	3.89713	40.5002	0.235793	0.53277	0.00751562
Md	AWD	BR 6	86.75	72	0.452292	42.9574	0.701475	302.399	1839.19	518.404	14207.6	4495.35	12.2108	987.343	96.1418	0.361697	0.547881	2.64517	47.4855	0.583643	0.729672	0.0534099	3.40201	1410.01	3851.27	2866.94	119.613	1.02545	33.2895	13.9277	0.0373706	0.246138	4.09082	30.3775	0.241345	0.390645	0.0157554
Md	AWD	BRRI Dhan 28	114	63.5	0.349547	40.7948	0.841398	387.526	1848.64	1033.19	17194.6	3318.21	14.1976	943.804	93.0052	0.327748	0.528383	3.34124	48.219	0.669589	0.684356	0.0800141	2.34688	1257.42	3645.86	2685.62	125.124	0.915359	35.9692	9.78584	0.0317021	0.384292	4.34559	27.7991	0.192534	0.383304	0.0134553
Md	AWD	BRRI Dhan 47	103.5	86.25	0.453653	42.7617	0.614496	359.507	2587.11	584.417	18043	3664.41	15.3554	1068.46	100.053	0.424962	0.566623	3.18144	66.9098	0.573177	0.669212	0.0611617	3.78676	1196.3	3469.54	2939.06	121.031	1.06996	35.8582	10.7856	0.0440649	0.234734	3.72033	25.4723	0.22293	0.191143	0.0100202
Md	CF	Assam 4 (Boro)	158.25	99.75	0.387207	44.6308	0.523054	2680.73	1684.11	314.806	13713.4	3556.32	22.2051	719.475	164.359	0.391132	0.701704	1.48602	47.3672	1.15585	1.09062	0.0237025	11.7687	1710.97	5215.99	3316.95	173.005	1.14895	44.1959	16.4027	0.050741	0.211869	4.48441	44.4574	0.260316	0.387643	0.00767311
Md	CF	ARC 5977	60.75	33	0.356046	44.2787	0.769676	2239.61	1646.12	884.205	11499.6	3007.91	12.1576	788.868	102.547	0.489873	0.520851	1.97629	66.385	0.741585	0.605196	0.110449	11.6293	1501.68	4914.34	3649.86	194.925	1.28299	52.7433	12.1509	0.0677882	0.1997	3.57791	44.8674	0.199042	0.783371	0.0144405
Md	CF	AUS 130	74.5	45.5	0.36578	44.4691	0.773428	709.339	2196.98	1016.03	12366.7	3054.87	8.95767	911.764	104.152	0.501077	0.729281	2.86955	85.8453	0.8154	0.890135	0.0724246	5.4161	1599.89	4839.7	3558.84	172.658	1.04373	50.4613	13.214	0.038374	0.270639	4.32183	40.2836	0.186844	0.792994	0.00803447
Md	CF	AUS 154	97	55	0.358212	42.9639	0.534239	1171.2	1698.73	442.049	12663.5	2692.14	15.2346	837.692	115.81	0.365118	0.507394	1.86374	57.5445	0.865431	0.627804	0.0487895	5.19857	1567.8	4771.58	3180.03	162.794	1.12781	38.813	11.3863	0.0452852	0.192943	4.33384	33.1537	0.254342	0.468644	0.0124425
Md	CF	AUS 362	74.75	41.75	0.35796	44.8492	0.634859	752.281	2169.04	799.097	13507.2	2862.47	9.80689	1176.33	105.634	0.515816	0.500137	1.882	56.6105	0.757412	0.713349	0.131909	4.14508	1448.66	4582.64	3247.45	135.518	1.10336	42.0095	9.58581	0.0410441	0.218883	3.55149	34.6201	0.260878	0.618744	0.0132041
Md	CF	AUS Kushi	75	54.5	0.420848	42.9634	0.69177	2197.42	1844.71	884.821	13462.7	2914.37	12.7974	1156.78	121.928	0.527769	0.668751	2.48201	97.0466	0.719151	0.592947	0.07775	11.3414	1694.8	5089.7	3380	156.582	1.13624	41.7857	12.5801	0.0537666	0.290286	4.59786	43.1858	0.24376	0.68429	0.0140141
Md	CF	Pura Nukna	115.25	66	0.368493	43.3148	0.752397	2719.61	1814.55	690.257	9118.38	3159.71	22.3846	963.781	189.331	0.523736	0.647355	2.15416	69.7296	0.721021	0.801436	0.0538044	6.27647	1432.47	4519.41	3525.71	155.394	0.860411	42.4409	11.9744	0.0491932	0.127468	3.47971	40.4593	0.264331	0.613829	0.00576767
Md	CF	Shada Boro	124.75	68.75	0.355904	42.6457	0.720573	3380.33	1704.16	581.593	9096.58	2751.09	19.8729	1130.24	144.705	0.557161	0.866635	2.48785	89.0823	0.496409	0.622857	0.0541976	13.0954	1469.38	4459.09	2997.04	131.531	0.767631	36.5831	12.2497	0.0443926	0.250955	5.12464	38.6286	0.200533	0.443883	0.00643248
Md	CF	Nai Dumur	60.25	31	0.329937	43.946	0.774452	3811.82	2481.91	730.627	10244.1	3841.22	23.4115	934.686	143.845	0.469989	0.944893	4.92127	85.8933	0.977321	1.69604	0.110408	2.34688	1580.43	4538.22	3324.21	154.406	0.876769	46.772	10.7113	0.0380678	0.236363	5.59717	36.4334	0.176957	0.604999	0.0119881
Md	CF	Dubhi Gora	64	38.5	0.370713	42.7256	0.841494	2019.25	2866.76	832.724	13495.4	3410.45	14.4745	529.114	145.984	0.454111	0.569204	2.59404	27.6902	1.28057	0.810509	0.0258869	7.68179	1585.93	4944.95	3666.05	151.688	1.1009	44.9256	14.3583	0.0390944	0.239207	5.6021	45.3353	0.24961	0.629934	0.0083075
Md	CF	DJ 29	92.25	50.5	0.339725	43.2024	0.565411	2324.42	2010.81	867.831	8920.13	3389.49	18.2568	1173.17	150.139	0.609484	0.617682	2.00262	83.3305	0.838443	0.716986	0.0993258	5.23292	1572.94	4610.83	2943.08	134.524	1.10694	39.0628	12.4364	0.0768209	0.16916	3.85325	44.0908	0.270559	0.648875	0.0080318
Md	CF	Jabahul	111	69.5	0.386371	43.2599	0.630325	1745.96	2314.94	795.646	12599.5	3483.05	27.9301	924.273	207.978	0.765405	0.647432	2.16596	49.5734	1.13557	0.930025	0.040533	2.34688	1720.14	4804.22	3036.64	151.167	1.15087	41.6329	15.1831	0.0890465	0.124541	3.87312	48.1905	0.235553	0.666303	0.00547433
Md	CF	Black Gora	88.75	45	0.332418	44.1435	0.634736	2857.16	2037.23	740.553	9443.03	3096.82	20.676	1088.49	183.179	0.549602	0.659499	2.01038	60.3053	0.69776	0.9713	0.112116	7.82042	1693.16	5080.57	3231.61	161.736	1.19873	48.3222	12.4749	0.035087	0.255128	4.28033	38.6648	0.236248	0.710366	0.0247319
Md	CF	Dhala Shaitta	86.5	65.5	0.427555	43.3659	0.725723	2151.21	1671.78	800.365	13498.5	3022.16	16.1488	1188.28	129.603	0.554091	0.555224	2.67298	72.1701	0.598179	0.684717	0.0966587	4.9092	1386.73	4619.71	3440.25	139.109	1.08632	46.4164	9.81834	0.0406819	0.178939	3.57245	37.0496	0.179695	0.602176	0.00810764
Md	CF	Kasalath	103.5	70.75	0.417353	43.3575	0.53777	3544.46	1502.79	427.956	10256.2	2852.55	23.1864	942.594	153.295	0.392406	0.847986	1.6478	46.8463	0.888854	0.872438	0.0619926	7.90115	1259.92	3921.92	2891.08	163.719	1.06314	42.821	12.9226	0.0517529	0.229148	3.84538	37.0358	0.241879	0.41343	0.0187529
Md	CF	DD 62	72.75	52	0.412786	43.1224	0.602803	2042.1	2071.83	703.053	11100.2	2658.91	15.7761	1006.83	138.77	0.586324	0.568695	1.99181	67.7816	0.628095	1.30836	0.11265	7.67198	1415.78	4667.6	3406.36	191.763	1.2188	49.7958	11.6084	0.040098	0.22158	4.54388	36.7793	0.233282	0.698818	0.0254148
Md	CF	DJ 123	66.25	45	0.400224	42.8517	0.587259	488.373	2099.44	479.103	12550.4	3087.89	17.4226	949.581	127.706	0.405207	0.506017	1.54668	44.9291	0.909948	1.06635	0.0514458	3.60185	1307.76	3987.92	2937.28	131.89	1.14087	51.0638	11.9758	0.0419007	0.184568	4.38156	38.1588	0.173223	0.418929	0.00765558
Md	CF	DM 59	75	53.75	0.417161	41.9112	0.496156	2105.95	1537.96	281.052	9782.39	3342.06	43.4417	1099.59	133.949	0.466944	0.885597	2.29316	59.1173	0.806611	1.39619	0.115407	8.70815	1556.45	4685.68	3347.43	190.847	1.24461	47.5354	12.7687	0.051996	0.356731	4.43746	36.7409	0.203422	0.427496	0.0194108
Md	CF	ARC 10376	75.3333	52.3333	0.391867	42.816	0.707036	1740.43	1549.21	479.924	13379.9	3503.13	32.6779	901.315	176.559	0.540099	0.742889	2.32109	45.9167	0.825465	1.31682	0.0643272	7.96562	1472.02	4081.82	2958.38	171.212	1.23334	40.1305	15.2006	0.0402463	0.222394	3.52334	39.4529	0.21102	0.649731	0.00925034
Md	CF	BR 6	83.5	53.5	0.391923	43.1113	1.04101	638.945	2585.81	690.819	14666.5	4045.05	13.242	857.798	112.184	0.295691	0.536731	3.31002	45.9533	0.97587	0.899712	0.0688242	2.34688	1636.38	4428.48	3199.32	138.297	1.28711	39.7717	11.8427	0.0276293	0.307031	5.1478	33.5051	0.189245	0.564985	0.0198063
Md	CF	BRRI Dhan 28	65.75	55	0.453861	44.1292	0.942969	1145.14	2155.12	1557.32	14717.4	4766.8	23.2011	1194.02	155.169	0.343157	0.724033	3.25519	59.2265	0.944743	1.10627	0.059737	4.92692	1480.99	4398.12	3199.78	154.166	1.16472	43.5121	10.4928	0.031224	0.25697	3.55556	28.4996	0.21182	0.539518	0.0106504
Md	CF	BRRI Dhan 47	103.5	69.5	0.390267	42.3409	0.719051	157.598	2243.89	996.443	19358.4	3915.79	9.72864	1198.38	95.0349	0.349735	0.519104	3.01208	62.0529	0.702872	0.861502	0.0698788	5.76621	1523.16	4388.8	3452.49	123.036	0.977615	36.6256	11.3804	0.0350596	0.277272	4.81365	31.757	0.161916	0.338459	0.0210777
Mn	AWD	Assam 4 (Boro)	120.5	70.5	0.36336	43.936	0.566064	4315.08	1959.57	336.852	12001.3	3516.27	14.9134	476.103	102.394	0.254982	0.645208	1.64174	26.1148	0.89156	0.66752	0.0478021	10.723	1249.36	3666.11	2506.35	154.152	1.13157	31.1239	13.0211	0.0202121	0.0867396	3.82503	33.1517	0.292916	0.599135	0.011915
Mn	AWD	ARC 5977	73.5	42.75	0.357775	45.0592	0.68087	1721.91	1822.73	672.2	12808.2	3057.32	7.21959	580.247	75.0332	0.272408	0.555305	1.93154	26.6878	0.860179	0.540767	0.0380622	9.75857	1276.69	4097.93	2992.28	178.353	1.16335	38.6679	9.94499	0.0310819	0.121281	3.79403	35.6642	0.170322	0.718916	0.0350098
Mn	AWD	AUS 130	53.75	45.75	0.431158	42.1324	0.73257	2093.88	2116.85	421.459	13409.7	2807.49	8.30158	550.126	82.885	0.285109	0.519875	2.27426	34.3247	0.858991	0.61206	0.0569832	6.40077	1508.22	4297.16	3014.59	158.221	1.10583	36.545	10.5409	0.0247553	0.0898322	3.34851	28.6055	0.199495	0.80075	0.018161
Mn	AWD	AUS 154	90.5	69.5	0.434619	40.8212	0.594749	1621.71	1993.87	172.476	13940.4	3177.94	21.7829	755.483	164.915	0.376561	0.736176	1.93518	39.4528	0.996069	0.957951	0.0530625	5.20191	1641.81	4826.8	3228.38	162.705	1.26712	28.5071	11.1415	0.0272309	0.124469	3.48792	30.4789	0.25817	0.699776	0.0244513
Mn	AWD	AUS 362	63.75	44.75	0.416942	43.0137	0.674009	1238.41	2680.4	578.45	15537.9	3636.99	9.52285	952.365	107.527	0.310278	0.515364	2.39183	41.8698	0.902638	0.634335	0.0614953	3.22733	1363.86	4087.95	3089.62	133.035	0.951818	30.3203	8.28651	0.024402	0.10891	2.81277	26.8329	0.256565	0.641541	0.0400772
Mn	AWD	AUS Kushi	47.75	51.25	0.521661	45.7783	0.953977	2525.61	2262.75	517.516	14605.2	3132.51	13.5809	584.644	134.923	0.31424	0.600218	2.26545	28.1033	0.988759	0.72959	0.0869428	3.61729	1440.39	4320.45	2704.23	140.148	1.13949	29.2026	10.4161	0.0248492	0.103782	2.89738	33.4752	0.226528	0.82131	0.0170911
Mn	AWD	Pura Nukna	71.75	56	0.402367	42.4081	0.598128	1529.93	2548.91	413.651	15365.9	4569.34	14.8383	795.126	135.081	0.342259	0.570517	1.86325	32.7159	1.13807	0.714571	0.0539495	3.23286	1491.99	4459.7	3292.47	140.364	1.01517	30.6676	10.0858	0.0233437	0.0685759	3.25492	38.4382	0.255558	0.590082	0.0179262
Mn	AWD	Shada Boro	94	65.75	0.362512	41.9406	0.634746	2975.39	1923.88	384.979	12889	2854.56	7.75213	618.725	107.076	0.260887	0.433559	1.7782	26.1156	0.879538	0.638818	0.0269964	13.2583	1409.43	4177.37	2969.13	114.964	0.913021	27.0086	11.7478	0.0206869	0.0770371	4.14675	33.047	0.296494	0.700534	0.0108597
Mn	AWD	Nai Dumur	44.25	33.25	0.430951	40.7286	0.609192	583.14	2686.26	382.909	14452	3438.84	9.25604	668.775	95.305	0.345312	0.478391	2.37352	40.7759	0.871802	0.766614	0.0591004	6.45079	1306.41	3948.74	2667.99	138.273	0.948791	33.7592	10.2372	0.0311393	0.111355	5.17605	30.5932	0.180851	0.800027	0.0295321
Mn	AWD	Dubhi Gora	69.75	45.75	0.392322	42.8083	0.759743	1845.83	2552.35	287.782	11990.7	3817.86	12.7753	750.936	124.952	0.348975	0.579829	2.46949	29.4994	0.875513	0.716312	0.0431323	5.66625	1353.83	4268.38	2960.7	118.457	0.790244	26.0653	11.3189	0.0219017	0.103176	4.4715	33.2195	0.27576	0.706468	0.0173164
Mn	AWD	DJ 29	88.5	74.5	0.457933	43.3484	0.821474	1214.12	2887.7	253.217	17436.6	3675.42	12.0318	951.149	140.672	0.472818	0.619123	2.17403	39.5861	1.29599	1.26559	0.0605605	3.65644	1498.51	4214.76	2876.74	115.505	0.977275	26.2643	10.6539	0.0465132	0.0649953	3.15674	34.5378	0.248323	0.747959	0.0196237
Mn	AWD	Jabahul	79	54	0.398819	40.9348	0.727037	2240.46	2567.47	607.242	18525.7	3792.28	10.6074	607.849	166.673	0.449184	0.679173	2.83039	29.1922	1.67449	0.911551	0.0723839	5.33199	1444.88	4103.81	2710.27	136.144	1.01592	30.1422	13.046	0.0546812	0.0845261	3.27691	31.4357	0.278819	0.780497	0.0203495
Mn	AWD	Black Gora	91.5	65	0.409723	42.6284	0.681576	3111.79	2607.37	417.12	13757.1	3146.01	6.03468	532.274	90.8116	0.297532	0.512751	2.32565	39.4673	1.2068	0.519791	0.138739	8.40564	1321.96	3969.16	2609.99	130.601	0.907693	30.1203	10.3292	0.0259238	0.138766	4.00116	31.518	0.276797	0.796064	0.0767472
Mn	AWD	Dhala Shaitta	73.5	54.25	0.423419	44.2387	0.657247	1745.09	1909.73	375.467	16377.5	3092.1	12.1339	510.155	110.824	0.391222	0.520993	2.50011	33.4114	0.843786	0.733486	0.0480362	8.46132	1405.38	4376.4	3011.02	147.396	0.804553	34.8253	9.15747	0.0266773	0.090645	3.19783	30.4486	0.205256	0.834818	0.0188018
Mn	AWD	Kasalath	90	55.25	0.387413	42.8554	0.517311	1114.89	1663.92	172.476	14763.9	2638.5	5.89476	642.975	57.7755	0.144963	0.284799	1.7225	25.2623	0.891573	0.501484	0.0582107	7.91865	1193.99	3320.61	2639.96	157.823	1.10589	29.8092	10.6769	0.0204938	0.238164	3.41287	26.4058	0.218116	0.752356	0.0268061
Mn	AWD	DD 62	70	55.5	0.441853	41.7767	0.62002	1413.35	2383.11	367.462	16051.1	3401.33	15.6254	491.038	118.146	0.305984	0.488744	1.84225	29.0076	1.10965	0.957817	0.0561787	7.7102	1185.39	3560.44	2843.92	165.684	0.930789	29.4257	9.63372	0.0199614	0.140162	4.14113	27.2173	0.208148	0.618188	0.0465118
Mn	AWD	DJ 123	70.5	51	0.418898	42.861	0.728297	2212.74	2029.87	767.353	15148.8	3580.34	6.85347	985.728	110.407	0.398595	0.463935	1.69094	41.8059	0.891381	0.437517	0.0523893	3.31023	1505.07	4565.08	3099.59	131.91	1.12048	33.6389	12.1037	0.0242905	0.0532022	3.34159	41.7133	0.230945	0.718117	0.0147239
Mn	AWD	DM 59	77.75	56.75	0.421831	43.9416	0.634129	1174.48	2079.34	332.38	12976	3195.27	5.5736	722.434	66.3338	0.169148	0.357075	2.03241	22.6045	0.815187	0.519171	0.0582527	7.33474	1291.68	3492.86	2731.94	166.335	1.17251	31.1569	11.5927	0.0229967	0.167129	3.92854	27.5124	0.201185	0.574191	0.0381147
Mn	AWD	ARC 10376	67.5	53.5	0.426703	44.2087	0.663158	1434.99	1596.56	325.312	19506	3086.55	7.30487	464.944	94.5594	0.229138	0.540403	1.49026	25.8458	1.0762	0.551081	0.0470967	6.88319	1386.72	4228.26	2760.09	144.676	1.08888	30.5718	9.26184	0.0173253	0.133228	3.37728	28.7933	0.291656	0.682626	0.0287044
Mn	AWD	BR 6	55.75	41	0.423633	40.9363	0.924373	504.312	2409.26	738.826	20134.6	3747.13	10.5429	664.843	102.69	0.237248	0.498165	5.08505	43.3174	0.758662	0.838648	0.078141	3.60632	1379.16	3781.21	2542.45	112.298	1.06756	24.1366	11.6401	0.0163669	0.114935	4.18227	26.1089	0.198576	0.711337	0.0217022
Mn	AWD	BRRI Dhan 28	81.25	66.25	0.453395	41.7016	0.94628	640.573	2184.2	679.508	20715	3736.11	6.74533	723.731	90.1957	0.263391	0.480196	4.63686	33.6432	0.896553	0.874998	0.140311	4.64471	1258.7	3414.44	2703.46	129.453	0.969106	32.2196	9.59306	0.0160614	0.137942	3.61547	21.9104	0.223583	0.517912	0.032428
Mn	AWD	BRRI Dhan 47	71.25	46.5	0.372339	42.6415	0.772874	591.61	2709.99	776.631	16265.5	3744.23	5.7786	605.13	79.9519	0.203518	0.436758	2.62291	33.0372	0.789643	0.564209	0.0628503	4.53693	1315.07	3914.82	2641.54	113.031	1.15582	24.6175	10.2521	0.0168262	0.161338	3.82744	24.451	0.191846	0.500177	0.0254141
Mn	CF	Assam 4 (Boro)	123	76	0.383767	45.2624	0.724821	4769.33	2175.79	545.637	11697.9	3419.8	19.0641	319.208	142.28	0.311749	0.634773	1.1427	28.6313	1.57874	1.10052	0.010385	18.675	1614.26	4630.23	2857.47	178.299	0.976017	28.1478	14.4654	0.0283911	0.0563953	1.90412	34.2949	0.29288	1.09327	0.00644287
Mn	CF	ARC 5977	78.3333	41	0.343081	42.7316	0.670811	1381.19	2806.11	447.364	22036.3	4118.37	16.1811	405.8	128.666	0.401789	0.5133	2.43856	24.8399	1.77552	0.909835	0.0117278	17.0208	1471.3	4390.2	2980.79	182.544	1.09844	28.3971	11.1099	0.0461847	0.04324	1.97568	31.7338	0.230625	0.943526	0.014066
Mn	CF	AUS 130	54.3333	30	0.335237	42.2093	0.789746	1439.25	2798.33	801.776	17242	3081.35	14.6934	801.263	133.59	0.379981	0.527544	2.30462	50.5219	1.39241	0.842644	0.0584622	9.83039	1447.55	4169.87	2810.49	147.659	1.12495	31.5786	12.3448	0.0298452	0.258609	3.09179	26.2889	0.239723	1.00522	0.0124453
Mn	CF	AUS 154	74.75	43	0.355283	45.1364	0.725016	1065.73	2097.41	547.952	17055.3	2887.99	18.4852	332.369	159.223	0.360075	0.635192	1.12302	23.5848	2.44391	1.13448	0.0200905	5.5726	1540.53	4269.06	2726.67	151.568	1.14453	22.8357	11.3848	0.0368041	0.0592538	1.72179	27.7101	0.315661	0.83979	0.00949388
Mn	CF	AUS 362	54.3333	22.3333	0.291152	41.5362	0.860775	1026.62	2421.94	719.668	18860.6	3419.76	27.0925	709.72	129.897	0.409582	0.592102	1.44383	25.2241	1.40718	0.8391	0.0395786	7.39775	1439.01	4291.02	2987.42	140.539	0.954318	25.1449	10.3954	0.033372	0.0615637	1.32562	24.2373	0.294669	0.767326	0.0129105
Mn	CF	AUS Kushi	65.25	47	0.417638	42.0093	0.870727	1610.02	2502.3	536.21	17907.2	3623.28	33.8683	552.81	228.056	0.413079	1.25804	2.66883	21.7012	1.89226	2.22562	0.0389443	9.8822	1470.19	4346.91	2711.11	137.572	0.95422	23.8857	11.5539	0.032529	0.04324	1.17579	30.9131	0.272293	0.897746	0.0119954
Mn	CF	Pura Nukna	63	38	0.369556	43.9157	0.78512	1621.15	2330.44	452.56	17351.3	3312.93	22.4423	306.87	192.254	0.438494	0.771371	1.25411	32.2901	2.31218	1.24491	0.0106039	4.8936	1518.28	4558.37	3138.1	142.123	0.813305	24.3445	10.8018	0.0295472	0.0881256	1.31381	30.4527	0.289093	0.826974	0.0077576
Mn	CF	Shada Boro	125.5	68	0.350348	42.3284	0.638468	2172.83	2395.6	395.296	12315.3	3343.86	14.687	671.332	130.136	0.303922	0.651683	2.5283	25.696	0.846515	0.771311	0.0366866	21.301	1506.56	4376.69	2739.35	147.433	1.28592	28.8309	13.6708	0.0348037	0.0563457	3.42456	34.6142	0.291432	1.02841	0.0115566
Mn	CF	Nai Dumur	27.25	13	0.318315	43.4176	0.838185	661.647	3033.7	722.916	15170.2	3545.17	17.1575	573.935	119.237	0.413357	0.5813	2.37973	25.6642	1.28525	0.902074	0.0575091	9.16214	1563.01	4383.99	3006.65	174.648	1.23179	32.4855	12.7383	0.0458734	0.158625	3.39375	31.2003	0.230932	1.0673	0.0222884
Mn	CF	Dubhi Gora	68.75	41.25	0.369172	42.7325	1.10043	771.912	2899.7	947.025	15610.8	3676.98	16.8152	382.769	119.576	0.368213	0.518062	1.47649	23.651	1.80704	1.07822	0.0163237	7.22044	1583.39	4530.31	2969.49	134.513	1.20178	24.0549	12.909	0.034425	0.0595151	2.03998	31.7812	0.292731	0.739618	0.0080628
Mn	CF	DJ 29	68.25	56.25	0.44904	44.0958	0.757424	1335.87	2485.34	645.133	17410.6	3343.55	20.3866	452.439	118.711	0.373654	0.523074	0.924361	17.776	1.75516	0.803453	0.0250182	5.39569	1732.75	4912.91	3063.8	123.463	1.20995	23.97	14.5342	0.0608357	0.130028	1.82761	39.702	0.260747	1.09938	0.0115423
Mn	CF	Jabahul	83.75	70	0.453749	41.5118	0.659526	2276.03	2547.78	738.425	20528.8	3746.06	16.5456	505.998	191.603	0.566692	0.710351	2.11617	17.8006	2.04706	1.19767	0.0220945	7.18944	1842.06	5227.34	3200.44	151.811	1.15342	27.4918	13.8372	0.0766079	0.04324	2.01677	35.2777	0.333389	1.05414	0.0113118
Mn	CF	Black Gora	80	52.5	0.398342	43.3377	0.882475	1435.5	2996.12	744.156	15483.5	3160.48	11.6729	467.817	105.573	0.36683	0.412896	1.57651	40.0991	1.30925	0.896607	0.0530057	6.4716	1640.03	4686.77	2799.13	152.496	1.07088	28.1086	11.7009	0.029293	0.04324	1.67624	31.6084	0.339311	0.880828	0.0122483
Mn	CF	Dhala Shaitta	61.5	47	0.432958	43.3165	0.909754	1364.64	2821.57	1010.02	17817.7	4247.87	23.1101	453.93	184.763	0.409791	0.771093	2.63714	24.3336	1.51262	1.41703	0.0331375	9.08104	1516.37	4496.87	3081.21	165.418	1.15192	30.796	10.4077	0.0375918	0.0664547	2.19655	31.1474	0.193583	0.962805	0.011978
Mn	CF	Kasalath	77.3333	41.6667	0.331986	44.6892	0.706797	3628.1	1459.74	482.873	12019.8	2583.45	15.1306	454.081	165.879	0.354316	0.594508	1.10449	20.3072	1.43111	1.47734	0.011971	12.8452	1356.68	4024.4	2680.69	142.717	0.884501	23.2401	13.5228	0.035695	0.0646034	1.40124	24.5296	0.312645	0.786085	0.0070434
Mn	CF	DD 62	74.75	53	0.417434	42.6425	0.887419	2021.95	2617.29	681.244	17064	2827.13	15.6361	491.821	116.005	0.429125	0.644873	2.5453	28.4501	1.42474	0.81848	0.102061	6.56542	1383.61	4153.12	2789.37	164.099	1.00772	24.8875	11.865	0.027369	0.04324	1.82515	25.941	0.275179	0.680252	0.00934028
Mn	CF	DJ 123	81.25	49	0.370626	42.9786	0.779281	524.731	2559.7	886.344	17009.8	4172.12	18.7417	870.2	135.713	0.490532	0.584017	1.34745	54.7865	1.64207	0.93811	0.0416889	6.6203	1418.04	4313.64	2890.9	127.562	0.904959	26.3427	13.2539	0.0371857	0.0595923	1.54357	33.3072	0.25984	0.726779	0.00852976
Mn	CF	DM 59	62	37.75	0.367025	45.0719	0.633798	2222.41	1702.61	640.49	14469.2	2555.09	10.5219	371.398	95.515	0.221094	0.42733	1.12633	10.2157	1.31816	0.840915	0.00704913	11.5881	1451.33	4222.6	2926.84	172.836	1.1623	26.1451	12.9046	0.0370369	0.0900418	1.8884	27.8206	0.260992	0.95874	0.0108079
Mn	CF	ARC 10376	64.75	32.5	0.329557	42.8205	0.732962	1307.5	1882.39	416.771	16423	3161.97	33.5276	332.782	208.823	0.420476	1.07276	1.66149	28.5309	1.48388	1.3655	0.067614	10.1608	1435.21	4181.35	2630.54	161.294	0.836175	25.8866	9.95417	0.0269736	0.0539356	1.32291	27.0689	0.325286	0.919613	0.00958533
Mn	CF	BR 6	52.75	29.25	0.354835	43.0179	1.11968	397.836	2919.19	844.855	20660.9	4641.16	9.89701	670.398	97.9757	0.229348	0.544829	3.60457	30.7618	0.917506	1.03914	0.0479182	4.96094	1565.65	4012.12	2490.37	127.989	1.08073	24.4435	12.3126	0.027323	0.04324	3.27044	25.1371	0.240436	0.94862	0.0154321
Mn	CF	BRRI Dhan 28	104	68.75	0.393507	41.8636	0.890747	582.225	2091.47	522.401	13938	3380.06	15.1904	653.91	99.7018	0.255906	0.507422	2.6966	26.5989	0.837913	1.22079	0.0380791	6.05759	1301.55	3503.97	2424.62	149.295	1.0328	26.9122	11.7142	0.0242732	0.116393	2.82075	23.2993	0.266058	0.861018	0.0194843
Mn	CF	BRRI Dhan 47	79.25	40	0.332206	43.5904	0.855139	962.793	2682.38	502.533	16015.1	3976.03	20.6072	562.969	145.022	0.32967	0.702966	2.38019	25.2364	0.944235	0.920799	0.0582321	7.2831	1330.06	3670.47	2778.31	120.699	1.1551	23.6596	10.6545	0.0237501	0.10285	3.07456	23.4816	0.226688	0.742951	0.0193174
RJ	AWD	Assam 4 (Boro)	205	146.75	0.426123	43.0078	0.513911	2282.77	2242.89	332.403	14132.1	3797.94	15.3259	437.751	132.031	0.300102	0.643914	2.44758	19.486	1.25038	1.05925	0.0143395	6.90019	1400.74	4206.15	2797.53	169.258	1.10146	24.6684	13.9448	0.0294255	0.0814344	4.64947	26.5819	0.308278	0.479771	0.00447859
RJ	AWD	ARC 5977	30	19	0.35719	40.4346	0.508434	1084.71	2274.98	172.476	17561.1	2958.67	14.1097	304.503	97.8627	0.250452	0.433079	1.84004	10.8598	1.23758	0.744395	0.0111657	10.0217	1387.58	4115.48	3086.75	195.58	1.20505	28.6143	13.4348	0.0403391	0.0944261	4.69226	28.2152	0.21096	0.913695	0.00991121
RJ	AWD	AUS 130	129	103	0.440438	41.453	0.532912	699.811	2539.03	391.162	19212.7	3327.09	24.3276	377.079	118.513	0.327523	0.631323	3.28753	13.8335	1.20205	1.04556	0.0266876	7.90231	1517.78	4002.56	3197.18	158.638	0.959804	29.5341	11.6126	0.0253016	0.0732096	5.27475	23.4376	0.185668	0.707585	0.00692227
RJ	AWD	AUS 154	139	119.75	0.461323	40.867	0.42811	741.514	2189.67	219.301	17131.9	3081.27	21.4974	353.3	119.099	0.274752	0.602385	1.87254	12.9971	1.5026	0.8811	0.0156378	4.56502	1463.11	4239.14	3013.88	175.408	1.03004	23.9253	11.2813	0.0384925	0.0615478	4.92108	24.3443	0.328058	0.653169	0.00822199
RJ	AWD	AUS 362	86.25	64.25	0.430857	40.9025	0.59668	888.41	2809.02	570.084	22064.8	3832.75	22.3405	450.182	173.327	0.385954	0.788872	2.37274	28.7164	2.21613	1.34742	0.0192579	3.89888	1412.33	4292.81	3144.85	161.136	1.05144	28.1713	9.47787	0.0385066	0.102416	4.242	23.1495	0.317791	1.00729	0.012886
RJ	AWD	AUS Kushi	129.75	102.5	0.441548	40.806	0.5662	687.529	2746.67	558.921	18399.8	3899.69	37.9589	446.424	198.77	0.402289	1.05419	2.07582	18.4978	1.74916	1.57589	0.0192288	7.7202	1534.27	4471.33	2893.11	164.167	1.24287	28.25	14.0157	0.0375015	0.12503	5.88646	31.1836	0.287075	0.947691	0.00881956
RJ	AWD	Pura Nukna	151.75	111.75	0.415287	41.9042	0.645702	771.588	2037.71	172.476	15835.3	2848.28	14.1244	699.36	102.623	0.340966	0.466448	2.00541	40.8791	0.895338	0.768718	0.0569477	2.34688	1459.55	4561.46	3226.29	162.535	1.1479	27.3713	10.9034	0.0213995	0.04324	3.76387	28.187	0.254948	0.460525	0.00359999
RJ	AWD	Shada Boro	272.75	169	0.371928	41.0041	0.509715	2472.32	2477.3	232.257	14020.6	3254.38	13.9709	560.478	120.428	0.311243	0.603655	2.44152	16.4584	0.872797	0.57621	0.00873233	7.28033	1403.11	4010.6	2542.03	132.597	1.09347	22.9113	14.1101	0.0311318	0.0752192	6.28059	28.2776	0.290241	0.500656	0.00610364
RJ	AWD	Nai Dumur	95.25	50.75	0.340509	41.1471	0.675197	399.048	3241.55	334.493	19373.6	3904.34	25.0506	532.246	152.539	0.418642	0.664839	4.42116	16.8473	1.14586	1.26585	0.0242402	4.74924	1321.19	3964.9	2777.59	148.064	0.988678	26.0527	10.5075	0.0335048	0.154974	6.51593	22.6431	0.186623	0.693623	0.0100904
RJ	AWD	Dubhi Gora	117.5	79.5	0.398098	42.4748	0.697396	1047.76	2363.6	344.434	12523.6	3435.27	32.1105	635.832	138.159	0.358096	0.595353	2.78053	17.5203	1.19167	1.06222	0.022758	4.23891	1525.62	4742.14	3315.95	150.193	1.01066	26.3251	11.9095	0.034505	0.104232	5.51116	26.8931	0.331609	0.916516	0.00761883
RJ	AWD	DJ 29	203	145.5	0.419682	40.4742	0.509171	900.358	2165.98	606.158	15465.2	3749.23	17.4186	365.308	110.062	0.336439	0.465261	3.02174	16.8853	1.5413	0.666332	0.011243	4.20744	1549.41	4578.03	2967.2	131.704	1.08205	24.8106	12.2224	0.0522587	0.0824314	4.25041	30.935	0.316552	0.583295	0.00656398
RJ	AWD	Jabahul	163.75	146	0.472177	39.6324	0.538462	1474.92	2157.58	421.406	21618.4	3156.48	16.3894	295.329	128.875	0.446048	0.477524	2.90084	11.4974	1.70163	0.72721	0.0250006	3.15841	1694.01	4587.06	3036.72	162.453	1.08715	25.2434	13.2634	0.0622635	0.0645704	4.67712	32.2258	0.312163	0.779696	0.00649663
RJ	AWD	Black Gora	149.5	100.5	0.406763	42.5937	0.669867	697.674	2832.03	314.538	15540.9	3419.93	14.6819	321.427	114.269	0.316304	0.526806	2.53848	13.3067	1.29337	1.00847	0.0222445	4.22197	1538.12	4648.33	3104.27	135.887	0.863324	25.9644	10.8961	0.0306395	0.0674066	4.15453	24.4878	0.298865	0.864749	0.0169415
RJ	AWD	Dhala Shaitta	128.5	98.75	0.420466	43.9176	0.643922	1257.53	2618.42	462.044	20849.4	4581.41	20.0644	429.865	136.572	0.351099	0.787491	3.83018	20.4825	1.18423	0.862203	0.0282541	6.40682	1315.63	4074.48	3026.89	154.484	0.891011	27.9522	9.72486	0.033944	0.101216	3.96777	21.7689	0.226279	0.747305	0.00696829
RJ	AWD	Kasalath	118.5	66	0.362398	45.3302	0.601912	439.643	2865.86	235.308	18385.3	3776.57	11.4958	457.008	104.427	0.244846	0.509527	3.26789	18.8291	1.23679	0.764671	0.0213434	7.04349	1261.91	3468.63	2640.02	149.996	1.02678	25.4868	12.6922	0.0359763	0.0705334	5.28959	22.5786	0.269476	0.590017	0.008261
RJ	AWD	DD 62	96.75	79	0.448539	39.0298	0.491761	452.673	3068.72	391.991	20419.1	3088.14	20.7936	288.59	125.459	0.31025	0.594646	3.20556	15.6922	1.37539	1.09819	0.0205766	7.00958	1379.55	4204.57	3139.67	181.257	1.12743	26.456	10.4337	0.0244283	0.04324	4.85578	23.221	0.237945	0.674748	0.0120057
RJ	AWD	DJ 123	125.5	119	0.487351	39.8452	0.545442	1074.15	2401.57	386.385	19590.1	3502.87	19.2867	444.181	120.208	0.308684	0.595342	2.14487	16.3699	1.57175	0.855275	0.0102635	2.34688	1508.1	4414.55	3165.72	144.55	1.28353	27.5917	12.6229	0.0298888	0.0645079	4.33798	30.1969	0.229041	0.58589	0.00386681
RJ	AWD	DM 59	106	63.25	0.362561	41.7741	0.656832	602.79	2410.47	256.129	18463.9	3754.15	13.518	406.477	112.357	0.257927	0.514955	2.74303	10.4113	1.21546	0.737731	0.0168199	5.96521	1346.1	3680.6	2766.4	165.514	1.15013	27.6473	13.2088	0.0323388	0.126823	5.68542	23.821	0.253815	0.75547	0.00966763
RJ	AWD	ARC 10376	111.25	85	0.428733	40.2824	0.555917	834.661	2061.55	520.192	22747.2	2760.65	18.5072	289.191	115.028	0.321213	0.503156	4.08894	10.349	1.17875	0.755274	0.0197703	4.56969	1474.31	4210.31	2872.72	174.669	1.12339	26.348	9.57618	0.0266967	0.0540216	3.66663	21.6321	0.256427	0.689786	0.00574901
RJ	AWD	BR 6	111.75	95.75	0.460075	39.9503	0.795651	540.843	3119.17	640.174	23874	3778.55	17.5822	361.275	126.9	0.29745	0.572635	5.02932	25.3076	1.15373	0.806083	0.0245947	2.34688	1574.24	4053.15	2831.48	143.83	1.41573	22.9707	13.8561	0.0289069	0.280303	5.54763	22.7937	0.219732	0.949094	0.0116138
RJ	AWD	BRRI Dhan 28	101.25	82.75	0.448626	42.6291	0.837821	626.715	2292.54	490.035	21473.6	3877.23	15.4716	400.061	121.82	0.299345	0.569431	4.58224	16.6076	1.29713	0.853916	0.0153943	3.36111	1444.94	3932.95	3074.03	152.886	0.945362	25.1821	11.2422	0.0236643	0.0748166	4.85018	22.1721	0.242633	0.680847	0.0109667
RJ	AWD	BRRI Dhan 47	211.5	133.5	0.382573	41.9014	1.02628	372.58	3513.12	428.155	24207.3	4340.7	22.2608	566.894	144.793	0.348036	0.63375	3.67072	18.0478	0.958552	1.14449	0.0137149	3.38237	1197.16	3420.31	3028.9	112.9	0.885204	21.6143	12.0833	0.0294543	0.154461	5.34137	19.6678	0.198186	0.412788	0.00893576
RJ	CF	Assam 4 (Boro)	197.5	147	0.424939	42.9938	0.403931	2582.15	2469.58	353.995	22881.7	2819.64	15.44	322.763	115.821	0.304724	0.531504	2.16722	9.73995	1.23582	0.946098	0.0104638	7.53478	1264.48	3759.96	2581.78	148.283	1.05437	24.7056	13.3947	0.0239322	0.04324	4.37137	25.4125	0.304466	0.547938	0.00341466
RJ	CF	ARC 5977	86.75	41.5	0.323282	41.2311	0.593119	2303.46	2566.55	399.742	19683	2019.41	12.1874	296.088	68.388	0.328474	0.378901	3.19818	28.4767	0.744523	0.496402	0.0161601	10.067	1288.76	4064.65	2770.72	187.924	1.08261	28.5213	11.7402	0.0398843	0.060618	4.14787	26.5818	0.20854	0.943001	0.0101369
RJ	CF	AUS 130	116.25	82.5	0.411153	43.024	0.520329	419.146	2138.57	172.476	19333	2995.52	55.4278	382.464	131.84	0.330484	0.710668	3.34795	14.4097	1.03482	1.41495	0.00704913	6.07262	1435.88	3959.53	3025.33	160.856	0.931335	31.0397	12.0231	0.0244081	0.0577022	4.90745	24.2497	0.210458	0.768932	0.00736215
RJ	CF	AUS 154	173	121.5	0.413164	41.3047	0.46369	1129.59	2371.6	172.476	19221.4	2932.99	29.6745	381.749	146.494	0.33335	0.610368	1.61491	9.29633	1.51913	0.976876	0.0259718	3.7224	1462.49	4063.14	2825.93	173.983	1.14422	21.7076	11.9857	0.0336412	0.04324	4.98352	24.026	0.296986	0.537538	0.00691672
RJ	CF	AUS 362	110	79.5	0.418784	43.1916	0.547729	1419.04	2438.22	172.476	21921.2	3743.07	20.8634	461.658	135.692	0.353789	0.582786	1.89542	13.9735	1.79849	0.828195	0.018204	2.34688	1537.65	4450.54	3129.41	158.295	1.14488	28.9698	10.2516	0.0265497	0.12048	3.92925	26.2144	0.251971	0.78303	0.00918356
RJ	CF	AUS Kushi	118.25	83.75	0.413994	41.6204	0.552929	799.212	2891.9	172.476	23404.3	3304.33	20.3425	432.563	123.45	0.368084	0.687124	2.27413	18.6465	1.49831	0.841215	0.00984436	3.25776	1671.33	4634.93	3099.76	158.16	1.23385	25.5869	14.7385	0.0366773	0.321631	4.83678	29.0189	0.227482	0.956678	0.00743919
RJ	CF	Pura Nukna	146.5	113.25	0.43546	42.5198	0.66154	537.554	2718.67	514.454	18246.4	4453.1	16.7277	508.998	137.571	0.332225	0.60101	2.11451	27.8081	1.46427	0.850096	0.0247681	4.44834	1536.53	4584.21	3081.17	166.562	1.24441	29.3042	12.0661	0.020489	0.0987001	4.3212	29.8624	0.240958	0.550367	0.00351732
RJ	CF	Shada Boro	295.25	181.25	0.381768	41.493	0.541824	1976.66	2568.63	226.617	15690.4	3535.07	15.8178	471.25	131.134	0.292154	0.505697	2.4244	12.777	1.26439	0.773443	0.00704913	7.50163	1507.78	4255.37	2817.84	150.805	1.27242	25.6021	14.4131	0.0283763	0.0669216	6.69715	32.0176	0.270545	0.560195	0.005998
RJ	CF	Nai Dumur	119	42.25	0.254913	39.7266	0.814206	262.15	3104.32	694.014	17289.7	2991.02	20.7333	387.9	126.685	0.472909	0.584242	4.47076	16.8391	0.951209	1.10381	0.0270866	2.34688	1397.87	4195.56	2689.03	142.098	1.13799	25.8761	11.0196	0.0327266	0.118434	7.09652	25.4986	0.175295	0.814937	0.0111056
RJ	CF	Dubhi Gora	149	82.75	0.355048	41.4357	0.776977	906.833	3304.26	699.628	19267.8	3119.49	11.7545	304.971	101.385	0.350649	0.481704	4.2895	13.763	1.09803	0.798934	0.0104724	3.33605	1657.69	4669.2	3294.99	143.964	1.18714	23.8536	13.1603	0.030244	0.0831926	5.61495	28.2708	0.259974	0.727172	0.00713901
RJ	CF	DJ 29	198.5	135	0.402211	41.314	0.521798	445.816	2528.17	397.512	18002.3	4156.34	15.9238	444.016	131.888	0.359173	0.569818	2.19729	13.8871	1.2081	0.765454	0.0135989	4.53117	1703.64	4737.31	3136.16	130.145	1.21866	23.5037	11.916	0.0446945	0.0545777	4.18426	32.1055	0.273011	0.62849	0.00462621
RJ	CF	Jabahul	142.5	116	0.445267	41.006	0.512388	765.947	2468.55	627.176	18415.2	3600.34	14.0269	620.398	132.884	0.568298	0.503236	2.26804	39.6648	1.37372	0.729154	0.0433356	3.16263	1586.37	4585.1	2827.15	150.296	0.957019	26.5031	12.5311	0.0560259	0.0562658	4.50247	33.8367	0.338824	0.85562	0.00704006
RJ	CF	Black Gora	150	98.25	0.39843	40.9307	0.476659	716.742	3504.97	172.476	17730.6	3684.87	17.223	400.22	124.862	0.371136	0.638231	2.39115	13.3885	1.47262	1.02065	0.0238757	3.22943	1671.25	4893.44	3163.83	146.839	1.14685	26.8986	12.2325	0.0248563	0.04324	4.62587	25.5534	0.293268	0.964498	0.0185836
RJ	CF	Dhala Shaitta	131	100	0.432573	41.3107	0.910531	1074.66	2729.1	368.633	19803.3	4847.98	38.8119	389.178	174.408	0.348387	0.776233	2.92151	12.7125	1.37098	1.31827	0.0177291	5.1589	1436.6	4459.57	3162.54	158.635	1.24528	28.3259	9.63324	0.0274836	0.04324	3.85203	23.8362	0.219676	0.813839	0.00555205
RJ	CF	Kasalath	163	98.25	0.365475	42.5005	0.550157	919.169	2413.49	315.51	15958.5	3134.15	12.5097	405.215	105.068	0.291049	0.434136	1.81478	16.3305	1.0108	0.739727	0.0103643	4.49722	1327.38	3551.5	2793.61	166.379	1.14101	26.1691	13.6158	0.0304928	0.0725131	5.70017	24.2218	0.235739	0.607882	0.007975
RJ	CF	DD 62	125.75	82.25	0.389507	40.3965	0.486045	812.748	2629.15	229.065	19500.1	3571.95	20.8847	315.174	119.549	0.292139	0.556916	2.15156	13.968	1.28218	1.05187	0.0101666	7.15521	1479.77	4402.79	3104.67	185.018	1.11061	25.5475	10.6663	0.0238744	0.04324	4.69244	25.476	0.238809	0.783166	0.0111367
RJ	CF	DJ 123	154	123.25	0.447458	40.4783	0.491475	1125.68	2699.14	223.69	18282.8	5039.43	31.0875	1027.71	178.15	0.481986	0.87589	2.26333	44.6928	1.37874	1.07344	0.0402789	2.34688	1310.42	3661.2	2753.06	120.855	0.954799	24.1084	11.1555	0.0266333	0.04324	3.8703	27.4143	0.266654	0.607277	0.00435305
RJ	CF	DM 59	115	65.5	0.370118	42.2765	0.582369	938.756	2224.16	367.553	15988.4	3191.73	16.5253	383.104	99.6596	0.303325	0.476463	2.05967	23.0109	1.04319	0.737637	0.0415287	6.59138	1321.9	3805.49	2745.33	164.642	1.11585	25.9228	13.2426	0.0308107	0.0672829	4.76904	22.7758	0.306157	0.590219	0.00792579
RJ	CF	ARC 10376	144	104.25	0.414087	41.2552	0.61201	952.061	2258.29	224.755	23674.3	3286.14	18.2785	359.119	124.656	0.314998	0.58997	3.6413	10.2805	1.15854	0.796546	0.0222636	5.45838	1429.75	3910.58	2823.06	160.72	0.899318	25.2945	10.2872	0.0488404	0.04324	3.92726	20.6924	0.306885	0.773247	0.00806503
RJ	CF	BR 6	130.5	96.5	0.421119	40.5584	0.968893	271.546	2546.72	1022.62	20334.7	4389.9	21.675	694.609	131.915	0.30543	0.669704	3.47972	36.4488	0.875035	1.01953	0.0385341	2.34688	1697.68	4265.52	2763.53	145.146	1.16297	24.342	13.2524	0.028115	0.059632	5.55044	21.7677	0.234528	0.94493	0.0129613
RJ	CF	BRRI Dhan 28	141.75	101	0.409232	41.843	0.927583	200.788	2393.07	669.733	22423.1	4001	16.8165	365.859	120.259	0.255618	0.557929	3.47781	15.3546	1.23306	1.03642	0.0115633	2.96783	1367.37	4145.36	2781.89	145.733	1.02955	25.9877	11.0822	0.0239819	0.0543993	3.97154	22.8261	0.251351	0.766672	0.00854564
RJ	CF	BRRI Dhan 47	169	92.75	0.351401	39.8914	0.859876	451.464	3560.31	503.377	25376.2	3096.79	11.6303	448.409	102.644	0.339036	0.477023	4.24445	20.4072	0.913437	0.613031	0.0151463	4.13997	1364.83	3753.99	3097.27	135.102	1.12179	23.841	12.9458	0.0268231	0.0760295	5.67143	23.0253	0.192369	0.541451	0.00977416
